# Supplementary material for: A simple protocol for cultivating the bacterivorous soil nematode Caenorhabditis elegans in its natural ecology in the laboratory
Source: Front Microbiol. 2024 Feb 27;15:1347797. doi: 10.3389/fmicb.2024.1347797 (PMC10929012; doi:10.3389/fmicb.2024.1347797)
Supplement: Supplementary file 2 [file Table_1.XLSX]

## Sheet: Sheet1
Table S1. Developmental stage of N2 starting from 1 young adult
	L1 ~ L2	L3 ~ L4	Adult
0 hr	-	-	1
24 hr	32±9	2±2	1±0
48 hr	150 ±47	27 ±5	1
72 hr	260 ±128	86 ±11	80±14
96 hr	2980 ±812	123 ±26	255 ±40
120 hr	4828 ±548	812 ±280	239 ±66
