# Supplementary material for: A simple protocol for cultivating the bacterivorous soil nematode Caenorhabditis elegans in its natural ecology in the laboratory
Source: Front Microbiol. 2024 Feb 27;15:1347797. doi: 10.3389/fmicb.2024.1347797 (PMC10929012; doi:10.3389/fmicb.2024.1347797)
Supplement: Supplementary file 3 [file Table_2.XLSX]

## Sheet: Sheet1
Table S2. Developmental stage of N2 starting from 30 L1s
	L1 ~L2	L3 ~L4	Adult
0 hr	41.25 ±5.95	-	-
24 hr	-	41.25 ±5.95	-
48 hr	-	-	41.25 ±5.95
72 hr	117.75 ±94.86	-	41.25 ±5.95
96 hr	710 ±78.33	0.75 ±0.48	40.25 ±6.01
120 hr	1524.5 ±132.84	180.25 ±74.09	41.25 ±7.03
